# Supplementary material for: Comparison of intracompartment pressure changes in tibial plateau fractures and controlled people: A pilot study
Source: PLoS One. 2024 Oct 29;19(10):e0312526. doi: 10.1371/journal.pone.0312526 (PMC11521281; doi:10.1371/journal.pone.0312526)
Supplement: S1 Data — (XLSX) [file pone.0312526.s001.xlsx]

## Sheet: tibial fracture
Fracture Classification	upper lateral	middle lateral	lower lateral	upper medical	middle medical	lower medical		Fracture Classification	upper lateral	middle lateral	lower lateral	upper medical	middle medical	lower medical		Fracture Classification	upper lateral	middle lateral	lower lateral	upper medical	middle medical	lower medical		upper lateral	middle lateral	lower lateral	upper medical	middle medical	lower medical		upper lateral	middle lateral	lower lateral	upper medical	middle medical	lower medical		upper lateral	middle lateral	lower lateral	upper medical	middle medical	lower medical		upper lateral	middle lateral	lower lateral	upper medical	middle medical
2R	25.4	26.6	33.1	23.4	24.7	28.6		5L	22.3	24.3	25.8	26.4	25.2	23.9		2R	23.9	24	22.4	19.7	20.3	21.2		25.2	29.6	27.9	22.9	26.1	28		22	23.8	24.3	25.5	24.2	23.5		24.8	24.8	21.9	20.1	20.6	22.4		21.5	21.8	27	23.3	24.2
2L	24.6	22.3	22.9	20.7	22.5	24.2		5R	26.6	25.5	21.5	24.7	25.7	26.1		4R	15.9	23.2	25.3	18	22.5	26.2		24.7	23.6	21.7	23.1	19	23.1		24.1	27.6	21	24.7	25.9	25		20.7	26.7	25.2	22.2	22.3	21		24.2	22	21.5	21	20
4L	19.6	24.7	23.8	23.1	23.6	21.6		1L	21.4	24.3	25.3	18.1	21.4	21.9										21.9	24.7	24	25	25.8	24.5		20.6	22.7	24.4	20.5	19.8	20.9									18.5	24.8	21.8	24.6	23.3
4R	17.6	18.1	20	18.5	22.5	21.2		1L	23.5	25	24.3	24.5	24.9	21.7										18.9	20	24.4	17.4	20.5	22.1		23.1	25.5	25	23.8	25.1	22.1									19.6	22.6	23.1	20.9	20.5
2R	22.8	24.3	25.4	21.4	22.7	24.5		2L	64.9	72.1	71.7	22.7	22.9	24.7										21.4	24	24.1	22.7	21.4	23.7		27.1	26	29.5	25.6	28.5	23.6									21.6	24.1	24.5	21.7	21.2
6L	24.5	25.7	23.2	21.6	24.9	21.2		2L	12.6	18.1	20.8	12.8	16.1	19.9										22.6	24	23.8	23.7	23.8	24.1		13.1	20.3	25.1	18.3	17.7	20.4									22.2	24.2	23.5	23.2	23.4
5L	26.8	22.8	32.5	33.1	31.9	28.1		6L	14.7	20.4	22.2	18.2	21	23.1										30	30.2	27.8	25.8	28.3	28.5		10.2	18.3	20.3	17.2	20.2	22.9									26.5	33.2	29.1	23.7	30.3
6R	24.2	24.5	23.7	20.9	24.3	23.4		2R	28	26.8	26.2	28.7	32.6	26.7										23.6	24.9	24.7	22	23.7	21.2		23.9	29.2	21.3	28.5	32	30.5									22.5	24.5	23.3	20.2	23.1
								6L	72	62	74.1	70.2	61.8	64.8																	68.6	73.3	65.9	73.5	65.1	71.6
								5L	21.3	23	24.3	23.7	24.3	24.6																	24.3	25.6	22.7	23	22.8	19.8
fracture side								1R	20.9	24.3	22.4	20.2	20.8	23.6																	22	23.9	22.4	19.7	20.5	23.4
								5R	24.7	23.2	23.5	19.3	24.1	23.4																	25.6	28.5	24.8	22.9	22.6	23.8
L=Left								5L	22.8	26.1	30.4	23.3	26.9	29.3																	21.4	23.8	22.4	21.7	24.5	28.5
R=Right
	23.1875	23.625	25.575	22.8375	24.6375	24.1		#DIV/0!	28.9	30.3923	31.7308	25.6	26.7462	27.2077		#DIV/0!	19.9	23.6	23.85	18.85	21.4	23.7	#DIV/0!	23.5375	25.125	24.8	22.825	23.575	24.4	#DIV/0!	25.0769	28.3462	26.8538	26.5308	26.8385	27.3846	#DIV/0!	22.75	25.75	23.55	21.15	21.45	21.7	#DIV/0!	22.075	24.65	24.225	22.325	23.25
	3.09213	2.63208	4.70797	4.41489	3.09143	2.92721		#DIV/0!	18.103	16.562	18.4432	14.031	11.2102	11.5447		#DIV/0!	5.65685	0.565685	2.05061	1.20208	1.55563	3.53553	#DIV/0!	3.28457	3.31953	2.08806	2.5229	3.13585	2.60713	#DIV/0!	13.9127	13.8502	11.9717	14.4613	12.1149	13.6204	#DIV/0!	2.89914	1.3435	2.33345	1.48492	1.20208	0.989949	#DIV/0!	2.50014	3.64496	2.6048	1.58001	3.22889
																								AGE	DAY 3						AGE	DAY 3						AGE	DAY 3						AGE	DAY 4
	AGE	DAY 2							AGE	DAY 2							AGE	DAY 2						18-45							46-69							70							18-45
	18-45								46-69								70
	-2.482			-1.256					-2.916			-2.821					-0.261			-1.828				-1.97							-2.596			-3.133				0			-0.788				-1.412			-2.39
	0.013			0.209					0.004			0.005					0.794			0.068				0.049							0.009			0.002				1			0.431				0.158			0.017
	20.1	21.3	22.2	37.2	22.3	32.1			14.3	20.8	28.2	18	21.6	23.5			20.2	22.1	25.4	18.9	20.7	21.5		21.3	22.5	23	20.7	20.4	23.3		15.2	20.3	27.3	18.2	20.5	21.2		20.4	22	22.4	19.9	19.9	21.7		23.2	23.1	22.3	25.2	23
	18	21.8	21.8	21.1	20.2	24.3			22.7	24.2	24	17.5	18.3	23.6			21.3	19.8	24.4	19.3	20.2	23.6		17.7	19.5	23.1	21.8	20	22.2		20.8	21.4	24.1	18.4	20.3	20.1		20.8	23.1	22.9	21.2	23.8	23.9		17.9	19.8	22.7	21.2	20.1
	17.3	22.6	21.6	14.9	16.4	22.1			17.8	23.4	23.9	18.2	18.3	21										16.7	21.8	20.7	20.8	18.9	18.4		16.2	22.4	22.6	17.1	20.1	23									18.3	23.3	22.3	19.9	22.1
Fracture contralateral side	19.3	21.4	22	16.1	18.4	17.9			21.2	24.1	25.1	22.5	25.8	22.4										18.1	21.1	23.2	19.6	21.1	21		21.1	24.2	25.1	24.2	25.6	23.2									19.7	19.8	23.6	18.2	19.2
	18.1	23.3	24.9	22.5	23.2	21.7			14.6	19.8	22.6	19.5	19.4	21										18.1	22.8	22.4	22.7	21.5	24		19.1	20.1	24.8	15.5	20.2	21.4									18.3	22.7	22.4	22.5	22.8
	20.4	22.7	24.2	18.4	21.8	20.2			14.6	17.9	20.5	15.8	18.1	19.3										22.4	24.2	22.6	23.6	24.7	23.9		13.3	21.3	20.6	19.1	20.2	24.7									21.8	24.1	22.3	23.4	23.7
	15.8	23.2	24.4	22.2	21.2	23.7			28.5	28	27.2	28.6	25.7	25.2										17.2	23.7	25.2	23.3	23	24.3		27.1	25.5	26.2	26.1	30.3	24.3									21.3	24.3	23.6	22.9	24
	13.9	19.4	22.6	16.4	19.4	18.5			20.3	23.7	23.2	20.6	26.5	24										15.7	19	21.3	17.2	17.5	18.7		21.4	23.9	26.5	22.8	24.8	24.6									17.1	23.2	23.6	18.1	19.6
									18.3	17.8	23.9	19.1	17.8	22.1																	18.1	20.4	25.4	17.7	17.4	23
									16.4	20.6	20.4	17.2	19.6	19.5																	16.5	21.6	20.1	14.1	16.6	21.6
									19	21.7	25.4	17.6	17.4	20.2																	20.5	24.5	24.8	20.3	20.1	21.6
									17.8	18.5	20.8	13.3	17.4	21.4																	21.2	22.1	20.3	13.2	20.2	18
									17.3	20.7	24.4	16.6	18.4	22.5																	20.1	21.5	25	17.1	18.5	21.1
	17.8625	21.9625	22.9625	21.1	20.3625	22.5625	#DIV/0!	#DIV/0!	18.6769	21.6308	23.8154	18.8077	20.3308	21.9769	#DIV/0!	#DIV/0!	20.75	20.95	24.9	19.1	20.45	22.55	#DIV/0!	18.4	21.825	22.6875	21.2125	20.8875	21.975	#DIV/0!	19.2769	22.2462	24.0615	18.7538	21.1385	22.1385	#DIV/0!	20.6	22.55	22.65	20.55	21.85	22.8	#DIV/0!	19.7	22.5375	22.85	21.425	21.8125
	2.19931	1.28834	1.32011	7.1234	2.23858	4.47307	#DIV/0!	#DIV/0!	3.90452	2.95871	2.39508	3.70055	3.41989	1.79358	#DIV/0!	#DIV/0!	0.777817	1.62635	0.707107	0.282843	0.353553	1.48492	#DIV/0!	2.28973	1.86987	1.35271	2.12968	2.26365	2.37472	#DIV/0!	3.51382	1.74767	2.41196	3.79267	3.70462	1.92074	#DIV/0!	0.282843	0.777817	0.353553	0.919239	2.75772	1.55563	#DIV/0!	2.17584	1.76873	0.63471	2.54432	1.90746
	AGE	DAY 2							AGE	DAY 2							AGE	DAY 2						AGE	DAY 3						AGE	DAY 3						AGE	DAY 3						AGE	DAY 4
	18-45								46-69								70							18-45							46-69							70							18-45
Ratio of normal and abnormal leg pressure measurement in fracture group
	-2.626			-1.155					-2.437			-2.411					0			0				-2.943			-1.629				-2.283			-2.641				-0.775			-0.775				-1.892			-0.735
	0.009			0.248					0.015			0.016					1			1				0.003			0.103				0.022			0.008				0.439			0.439				0.059			0.462
[truncated: 15 more columns]

## Sheet: normal group
upper lateral	middle lateral	lower lateral	upper medical	middle medical	lower medical		upper lateral	middle lateral	lower lateral	upper medical	middle medical	lower medical		upper lateral	middle lateral	lower lateral	upper medical	middle medical	lower medical		upper lateral	middle lateral	lower lateral	upper medical	middle medical	lower medical		upper lateral	middle lateral	lower lateral	upper medical	middle medical	lower medical		upper lateral	middle lateral	lower lateral	upper medical	middle medical	lower medical		upper lateral	middle lateral	lower lateral	upper medical	middle medical	lower medical		upper lateral
20.7	21.7	22.5	18.6	21.6	21.9		16.3	18.5	17.1	14.2	15	17.6		29.5	36.5	36.3	25.8	21.2	22.4		20.4			20.1				23			18.4				23			23.2				21			19.9				17.9
18.3	22.7	23.6	19.3	21.8	23.2		17.3	25.3	24.6	18	24.1	23.5		23.3	25.7	24	22	24.3	22.4		20.4			16				18.4			18.4				24			25				19.9			15.9				22
17.8	22.9	23.2	21.5	22.1	22.4		23.1	25.2	24.5	18	22.5	24.6		19.9	20.8	22	24.5	25.2	13.5		25			20.1				18.4			22				27			21				22			23.9				17.9
24.2	24.9	24.7	24	23.7	23		19.4	21.5	23.5	13.5	12.2	18.2		16.7	19.6	20.5	19.1	18.9	18.5		24			20.1				18.4			18.4				14			23				19.9			19.9				15
22.2	26	21.3	22.2	19.1	22.9		13.1	20.2	20.6	16.1	20.4	21.7		21.7	23.6	21.8	20.1	22	19.4		20.4			23				13.4			16				21			25				19.9			22				15
14.7	20.1	22.9	11.4	16.7	21.8		10.8	20.7	23.9	18.8	18.2	24.1		23.7	21.5	24.5	21.9	24.8	24		25			20.1				21			18.4				21			19				24			19.9				17.9
21.6	24.9	24.6	23.8	22.6	22.3		19.1	26.7	24.4	23	21.3	22.9		21.6	20.5	23	20.9	19.8	21.4		20.4			15.06				15.4			18.4				21			24				19.9			25				15
23.1	23.2	22	21.9	22.8	23.5		22.4	26.7	24.9	18.7	21.4	23.6		22.3	25.1	23.3	23	23.4	25.6		25.4			25.1				17.4			15				24			19				22			19.9				21
13.4	18.3	19.9	14.4	21.5	21.5		19.5	24.2	27.7	20.2	25.4	26.7									16			25				15			18.4											14.9			15				15
22.3	23.3	24	20.5	23.2	22		19.9	21.4	22.1	18.6	21.6	20.7									15.4			20.1				16			25											24.9			19.9				15
15.4	17.1	21.5	23.4	24.6	20.4		20.7	24.1	23.7	17.1	20.2	18.9									18			17				15			18.4											21			14				16
15.1	22.6	24	17.6	17.8	20.7		19.8	22	22.7	17	18.2	19.7									22			13.1				15.4			14											16			19.9				17.9
16.4	20.2	21	16.1	20	23.4		11.7	19.9	21.8	14.7	19.7	19.5									18			16				18.4			16.4											15			24				17.9
23.1	25.7	27.3	20.5	23.2	22.9		21.4	21.8	23	21.8	21	25.3									17			22				17			15.4											18			19.9				17.9
20.7	21.3	19.8	16.5	17.5	19.7		16.6	23.2	24.8	16.9	19.8	23.2									18			27.1				21			18											12.9			19.9				15
21.6	25.2	24.7	21.8	22.3	25.9		18.9	23.7	26.1	20.8	24.2	24.6									20.4			22				23.4			22											26.9			19.9				17
							15.9	25.3	25.4	21	23.3	24.2																22			16.4																		24
							22	21.8	22.2	21.4	22.2	23.5																21			23																		25
							16	21.2	25.3	18.1	21.4	21.5																22			18.4																		17.9
19.4125	22.5063	22.9375	19.5938	21.2812	22.3438	#DIV/0!	18.1	22.8105	23.5947	18.3105	20.6368	22.3158	#DIV/0!	22.3375	24.1625	24.425	22.1625	22.45	20.9	#DIV/0!	20.3625	#DIV/0!	#DIV/0!	20.1163	#DIV/0!	#DIV/0!	#DIV/0!	18.5053	#DIV/0!	#DIV/0!	18.4421	#DIV/0!	#DIV/0!	#DIV/0!	21.875	#DIV/0!	#DIV/0!	22.4	#DIV/0!	#DIV/0!	#DIV/0!	19.8875	#DIV/0!	#DIV/0!	19.9312	#DIV/0!	#DIV/0!	#DIV/0!	17.9105
3.51262	2.61495	1.99027	3.6036	2.36931	1.45326	#DIV/0!	3.51505	2.35959	2.29431	2.63057	3.15968	2.58355	#DIV/0!	3.64023	5.4563	4.96667	2.22707	2.35433	3.76488	#DIV/0!	3.22508	#DIV/0!	#DIV/0!	3.92655	#DIV/0!	#DIV/0!	#DIV/0!	3.04585	#DIV/0!	#DIV/0!	2.83281	#DIV/0!	#DIV/0!	#DIV/0!	3.79614	#DIV/0!	#DIV/0!	2.45415	#DIV/0!	#DIV/0!	#DIV/0!	3.81993	#DIV/0!	#DIV/0!	3.03353	#DIV/0!	#DIV/0!	#DIV/0!	3.06338
年龄段	第一天						年龄段	第一天						年龄段	第一天						年龄段	第二天						年龄段	第二天						年龄段	第二天						年龄段	第三天						年龄段
18-45							46-69							70							18-45							46-69							70							18-45							46-69
													与骨折组相对应的位置压力进行对比
-2.482	-0.888	-1.287	-1.256	-2.696	-1.371		-2.916	-1.805	-0.96	-2.821	-2.592	-1.881	Z	-0.261	-0.261	-0.522	-1.828	-0.522	-0.786
0.013	0.371	0.198	0.209	0.007	0.188		0.004	0.071	0.337	0.005	0.01	0.06	P	0.794	0.794	0.602	0.068	0.602	0.432
[truncated: 12 more columns]
